# Supplementary material for: Hypertension a Predictive Risk Factor on Progression to Alzheimer’s Disease Using APOEε4 as a Benchmark
Source: Brain Sci. 2025 Apr 23;15(5):434. doi: 10.3390/brainsci15050434 (PMC12110230; doi:10.3390/brainsci15050434)
Supplement: Supplementary file 1 [file brainsci-15-00434-s001.zip]

Archive with 1 entries (1 files):
- brainsci-3585091-supplementary.pdf
